# Supplementary material for: Microfluidic Liquid Cell with Silicon Nitride Super-Thin Membrane for Electron Microscopy of Samples in Liquid
Source: Biosensors (Basel). 2022 Dec 7;12(12):1138. doi: 10.3390/bios12121138 (PMC9775586; doi:10.3390/bios12121138)
Supplement: Supplementary file 1 [file biosensors-12-01138-s001.zip]

Archive with 1 entries (1 files):
- biosensors-1994837-supplementary.pdf
